# Supplementary material for: Exploring young Australians’ understanding of sustainable and healthy diets: a qualitative study
Source: Public Health Nutr. 2022 Jul 7;25(10):2957–69. doi: 10.1017/S1368980022001513 (PMC9991849; doi:10.1017/S1368980022001513)
Supplement: Supplementary file 1 [file S1368980022001513sup.zip]

Archive with 2 entries (2 files):
- S1368980022001513sup001.docx
- S1368980022001513sup002.docx
